# Supplementary material for: Alleviation of Plaque and Gingivitis with Dental Water Jet in Regular and Orthodontic Patients: A Systematic Review and Meta-Analysis
Source: Healthcare (Basel). 2025 Feb 12;13(4):396. doi: 10.3390/healthcare13040396 (PMC11855567; doi:10.3390/healthcare13040396)
Supplement: Supplementary file 1 [file healthcare-13-00396-s001.zip]

Archive with 1 entries (1 files):
- healthcare-3400383-supplementary.pdf
